# Supplementary material for: Small changes, big gains: A curriculum-wide study of teaching practices and student learning in undergraduate biology
Source: PLoS One. 2019 Aug 28;14(8):e0220900. doi: 10.1371/journal.pone.0220900 (PMC6713325; doi:10.1371/journal.pone.0220900)
Supplement: S2 File — Section numbers correspond to the sections outlined in S1 File. (XLSX) [file pone.0220900.s002.xlsx]

## Sheet: observer tests
COPUS.cat	class1	class2	class3	class4	class5	class6	class7	Observer
L	26	25	21	34	15	24	31	1
Ind	0	0	1	0	4	0	5	1
CG	3	10	5	6	4	4	16	1
WG	10	0	0	0	0	0	0	1
OG	4	0	1	4	5	0	3	1
AnQ	18	5	10	18	3	5	10	1
SQ	10	1	2	11	1	5	2	1
WC	1	0	0	0	0	0	0	1
Prd	0	0	0	0	0	0	0	1
SP	0	0	0	0	0	0	0	1
TQ	0	0	0	0	0	0	0	1
W	0	2	0	0	1	0	2	1
O	0	0	2	1	4	2	0	1
Lec	5	18	17	21	6	17	16	1
RtW	21	0	0	7	1	0	0	1
FUp	24	14	8	12	9	7	19	1
PQ	19	5	12	26	6	5	11	1
CQ	2	12	7	7	8	4	18	1
AnQ	12	1	3	10	1	6	3	1
MG	13	0	0	1	1	0	15	1
1o1	1	0	0	3	0	0	0	1
D/V	0	3	0	0	0	3	0	1
Adm	0	3	2	1	1	1	0	1
W	0	3	4	0	2	1	4	1
O	2	1	0	1	0	0	0	1
L	22	22	20	33	15	24	33	2
Ind	0	0	2	0	0	0	3	2
CG	2	10	6	6	4	3	19	2
WG	11	0	0	0	0	0	0	2
OG	0	0	1	4	6	0	4	2
AnQ	10	5	11	16	5	8	10	2
SQ	9	1	3	9	1	5	3	2
WC	0	0	0	0	0	0	0	2
Prd	0	0	0	0	0	0	0	2
SP	0	0	0	0	0	0	0	2
TQ	0	0	0	0	0	0	0	2
W	0	1	1	0	0	0	0	2
O	0	1	0	1	0	1	1	2
Lec	2	14	12	23	8	18	18	2
RtW	20	0	3	5	0	0	0	2
FUp	25	11	12	14	9	6	24	2
PQ	12	5	11	20	4	9	8	2
CQ	0	13	7	6	4	3	20	2
AnQ	8	1	5	10	2	7	3	2
MG	11	0	0	3	3	0	13	2
1o1	2	0	2	1	0	2	0	2
D/V	0	2	0	0	0	3	0	2
Adm	0	3	2	1	1	0	0	2
W	0	0	4	1	4	2	4	2
O	1	1	1	1	1	1	1	2
L							31	3
Ind							16	3
CG							12	3
WG							0	3
OG							0	3
AnQ							7	3
SQ							3	3
WC							0	3
Prd							0	3
SP							0	3
TQ							0	3
W							0	3
O							0	3
Lec							18	3
RtW							2	3
FUp							17	3
PQ							8	3
CQ							13	3
AnQ							3	3
MG							15	3
1o1							11	3
D/V							0	3
Adm							0	3
W							5	3
O							0	3

## Sheet: all data
unique.section	num.students	num.intervals	SL	Sind	SCG	SWG	SOG	SGW	SANQ	SQ	SWC	SPrd	SP	STQ	SW	SO	Ilec	IRtW	IFUp	IPQ	ICQ	IAnQ	IMG	I1o1	IDV	Iadm	IW	IO	COPUS.profile
1A	303	26	84.6	11.5	11.5	26.9	7.7	42.3	34.6	15.4	0	0	0	0	0	0	73.1	11.5	42.3	30.8	15.4	23.1	23.1	0	0	7.7	7.7	0
1A	303	25	88	0	24	20	8	48	16	36	8	0	0	0	0	0	40	8	52	28	40	36	0	0	0	20	0	0	Student-Centered Peer Instruction
1A	303	24	66.7	0	29.2	41.7	0	66.7	12.5	12.5	0	0	0	0	0	0	29.2	0	58.3	33.3	25	20.8	25	0	0	0	0	0	Student-Centered Peer Instruction
1A	303	24	87.5	0	37.5	16.7	4.2	58.3	20.8	20.8	0	0	0	0	0	0	70.8	0	37.5	45.8	41.7	20.8	12.5	0	0	0	0	0	Student-Centered Peer Instruction
1B	251	24	100	8.3	12.5	0	0	12.5	0	8.3	0	0	0	0	0	0	100	0	0	16.7	12.5	12.5	0	0	16.7	0	0	8.3	Limited Peer Instruction (with slides)
1B	251	20	100	0	20	0	0	20	15	25	0	0	0	0	0	0	100	0	30	15	30	35	0	0	0	10	0	0	Limited Peer Instruction (with slides)
1B	251	24	75	0	0	37.5	0	37.5	0	0	0	0	0	0	0	0	58.3	0	4.2	16.7	12.5	0	33.3	0	0	8.3	0	0
1B	251	23	100	26.1	13	0	0	13	0	4.3	0	0	0	0	0	4.3	100	0	8.7	21.7	30.4	8.7	0	0	0	4.3	0	0	Limited Peer Instruction (with slides)
1B	251	21	90.5	0	57.1	0	0	57.1	0	4.8	0	0	0	0	0	0	90.5	0	4.8	19	57.1	4.8	0	0	0	0	0	0
1B	251	21	95.2	0	38.1	0	0	38.1	9.5	14.3	0	0	0	0	0	0	76.2	0	14.3	28.6	38.1	14.3	0	0	0	4.8	0	0	Limited Peer Instruction (with slides)
1C	310	18	66.7	5.6	16.7	44.4	5.6	66.7	22.2	11.1	5.6	0	0	0	0	5.6	66.7	0	5.6	33.3	16.7	22.2	38.9	5.6	0	11.1	0	0
1C	310	25	80	0	16	0	24	40	36	24	0	0	0	0	0	4	44	0	40	40	20	36	8	12	0	28	24	0
1C	310	17	94.1	0	64.7	11.8	0	76.5	11.8	11.8	0	0	0	0	0	0	58.8	0	52.9	17.6	70.6	11.8	0	0	0	0	0	0	Student-Centered Peer Instruction
1D	296	20	85	0	65	25	0	80	30	0	0	0	0	0	0	0	45	0	50	30	60	0	35	0	0	0	0	0	Student-Centered Peer Instruction
1D	296	15	86.7	46.7	13.3	6.7	40	40	46.7	33.3	13.3	0	0	0	0	0	80	13.3	26.7	53.3	20	33.3	0	0	20	6.7	0	0
1D	296	23	100	8.7	17.4	4.3	4.3	21.7	21.7	52.2	13	0	0	0	0	0	78.3	4.3	52.2	39.1	21.7	52.2	0	0	8.7	17.4	4.3	0
2A	168	41	95.1	0	9.8	0	12.2	22	34.1	24.4	0	0	0	0	0	0	34.1	34.1	63.4	36.6	9.8	26.8	19.5	0	2.4	0	0	0	Teacher-Centered Peer Instruction
2A	168	40	82.5	2.5	2.5	0	32.5	35	25	7.5	0	0	0	0	2.5	0	32.5	37.5	52.5	27.5	5	7.5	25	0	0	7.5	0	2.5	Teacher-Centered Peer Instruction
2B	225	25	92	0	52	0	16	68	4	4	0	0	0	0	4	12	56	0	56	8	52	4	20	0	4	12	4	12	Student-Centered Peer Instruction
2B	225	23	91.3	17.4	21.7	0	0	21.7	21.7	0	0	0	0	0	17.4	0	26.1	47.8	43.5	30.4	34.8	0	13	0	0	17.4	0	4.3
2B	225	24	87.5	12.5	50	0	25	70.8	20.8	33.3	0	0	0	0	0	0	37.5	41.7	79.2	25	62.5	37.5	12.5	0	8.3	4.2	20.8	0	Student-Centered Peer Instruction
2C	224	23	73.9	0	0	0	39.1	39.1	17.4	0	0	0	0	0	4.3	0	39.1	73.9	43.5	26.1	0	0	30.4	0	0	0	0	0	Limited Peer Instruction (at the board)
2C	224	25	100	0	8	0	0	8	0	12	0	0	0	0	0	0	92	44	4	4	8	12	0	0	8	8	0	0	Transitional Lecture
2C	224	25	100	0	0	0	8	8	8	12	0	0	0	0	0	0	88	48	12	12	0	12	8	0	12	4	0	0	Transitional Lecture
2D	217	37	66.2	0	8.1	31.1	5.4	43.2	43.2	25.7	0	0	0	0	0	0	10.8	27	67.6	48.6	8.1	27	35.1	5.4	0	0	0	2.7
2D	217	40	75	0	2.5	0	30	32.5	57.5	10	0	0	0	0	0	0	12.5	40	65	55	2.5	17.5	20	0	2.5	5	0	0
2D2	234	25	72	0	4	0	40	44	8	4	0	0	0	0	0	0	20	40	40	12	4	8	40	0	0	4	0	8	Group Work
2D2	234	25	80	24	0	24	16	40	24	4	0	0	0	0	4	4	12	32	76	48	28	4	20	0	0	4	0	12	Student-Centered Peer Instruction
2D2	234	23	47.8	0	0	47.8	8.7	56.5	21.7	0	0	0	0	0	0	26.1	26.1	0	21.7	21.7	17.4	0	13	0	0	13	0	8.7
2E	230	25	88	16	12	20	8	40	36	12	0	0	0	0	0	4	24	76	68	48	16	16	28	0	0	4	0	8	Limited Peer Instruction (at the board)
2E	230	24	75	37.5	8.3	0	20.8	25	33.3	16.7	0	0	0	0	0	0	20.8	70.8	66.7	45.8	33.3	12.5	12.5	0	0	8.3	0	12.5	Limited Peer Instruction (at the board)
2E	230	25	56	0	0	36	16	48	28	0	0	0	0	0	0	16	20	20	28	28	12	0	40	0	0	4	0	16
2F	213	38	97.4	26.3	2.6	0	34.2	36.8	10.5	10.5	0	0	0	0	0	0	13.2	39.5	73.7	15.8	23.7	10.5	2.6	0	2.6	5.3	5.3	5.3
2F	213	38	81.6	0	2.6	0	36.8	39.5	26.3	5.3	0	2.6	0	0	0	0	42.1	2.6	50	23.7	2.6	5.3	34.2	0	7.9	7.9	0	0	Teacher-Centered Peer Instruction
2G	221	25	92	0	0	0	12	12	36	20	0	0	0	0	4	0	72	28	24	36	0	20	12	0	0	8	0	0	Transitional Lecture
2G	221	25	88	0	0	0	12	12	52	32	16	0	0	0	4	4	52	16	4	60	0	32	8	0	4	4	0	4	Socratic (with slides)
2G	221	28	42.9	0	3.6	0	35.7	39.3	21.4	14.3	0	0	0	0	0	17.9	17.9	17.9	25	14.3	3.6	17.9	32.1	0	0	7.1	0	10.7
2H	168	26	69.2	0	50	0	0	50	19.2	7.7	0	0	0	0	3.8	0	19.2	0	38.5	23.1	57.7	15.4	42.3	0	0	3.8	3.8	0	Student-Centered Peer Instruction
2H	168	26	69.2	0	0	0	38.5	38.5	30.8	7.7	0	0	0	0	11.5	0	19.2	0	42.3	26.9	0	3.8	19.2	3.8	0	15.4	0	7.7
2H	168	18	88.9	0	0	0	16.7	16.7	11.1	11.1	0	0	0	0	0	0	77.8	0	16.7	5.6	11.1	11.1	16.7	11.1	0	0	0	0	Limited Peer Instruction (with slides)
3A	246	35	91.4	8.6	5.7	0	14.3	20	25.7	11.4	0	0	0	0	0	0	62.9	0	25.7	51.4	11.4	14.3	14.3	0	8.6	2.9	0	8.6	Teacher-Centered Peer Instruction
3A	246	39	76.9	28.2	23.1	0	25.6	48.7	41	10.3	0	0	0	0	0	2.6	33.3	0	35.9	41	23.1	10.3	23.1	5.1	0	15.4	0	7.7	Student-Centered Peer Instruction
3B	245	25	98	0	8	0	12	20	46	8	0	0	0	0	8	0	70	0	34	54	8	12	0	0	0	10	6	4	Socratic (with slides)
3B	245	25	92	0	40	0	0	40	20	4	0	0	0	0	4	0	62	0	48	20	50	4	0	0	12	12	8	6	Student-Centered Peer Instruction
3B	245	18	83.3	0	22.2	0	33.3	55.6	27.8	5.6	0	0	0	0	0	0	44.4	0	50	22.2	22.2	11.1	16.7	0	0	5.6	22.2	5.6	Student-Centered Peer Instruction
3C	256	25	96	0	20	0	12	32	52	36	0	0	0	0	0	0	52	0	40	64	16	44	12	0	0	4	4	0	Teacher-Centered Peer Instruction
3C	256	25	100	0	32	0	8	40	48	40	0	0	0	0	0	0	44	0	56	56	44	36	8	0	8	12	4	0	Student-Centered Peer Instruction
3C	256	20	80	0	20	0	50	70	35	15	0	0	0	0	0	0	50	0	65	45	20	15	35	0	15	5	0	5
3D	209	35	97.1	0	11.4	0	0	11.4	11.4	5.7	0	0	0	0	0	5.7	88.6	17.1	17.1	22.9	14.3	5.7	0	0	22.9	2.9	2.9	5.7
3D	209	34	100	0	17.6	0	0	17.6	14.7	2.9	0	0	0	0	0	0	82.4	11.8	23.5	14.7	17.6	5.9	8.8	0	2.9	2.9	2.9	0	Limited Peer Instruction (with slides)
3E	253	34	67.6	8.8	29.4	0	14.7	44.1	32.4	23.5	0	0	0	0	0	0	44.1	8.8	47.1	32.4	35.3	26.5	0	0	11.8	2.9	0	0	Student-Centered Peer Instruction
3E	253	38	86.8	0	18.4	0	18.4	34.2	50	21.1	0	0	0	0	0	0	42.1	10.5	26.3	50	18.4	21.1	15.8	0	5.3	18.4	2.6	2.6	Teacher-Centered Peer Instruction
3E	253	40	82.5	32.5	30	0	15	45	42.5	12.5	5	0	0	0	0	15	30	15	45	45	32.5	12.5	15	0	5	7.5	0	5	Student-Centered Peer Instruction
4A	551	25	72	4	24	0	48	64	32	8	0	0	0	0	0	0	36	20	68	52	28	8	40	0	0	12	0	0	Student-Centered Peer Instruction
4A	551	24	91.7	0	41.7	0	12.5	54.2	20.8	8.3	0	0	0	0	0	0	58.3	29.2	50	29.2	41.7	8.3	8.3	0	0	12.5	25	0	Student-Centered Peer Instruction
4A	551	24	100	0	29.2	0	12.5	37.5	41.7	12.5	0	0	0	0	0	0	41.7	29.2	79.2	50	29.2	12.5	12.5	0	0	0	8.3	0	Teacher-Centered Peer Instruction
5A	349	24	87.5	4.2	20.8	0	4.2	25	41.7	12.5	0	0	0	0	4.2	4.2	58.3	12.5	41.7	50	29.2	16.7	0	0	0	8.3	16.7	0	Teacher-Centered Peer Instruction
5A	349	25	96	0	16	0	0	16	28	20	0	0	0	0	0	8	68	0	24	32	16	24	0	0	12	4	12	0	Teacher-Centered Peer Instruction
5B	148	25	64	0	20	0	24	44	12	0	0	0	0	0	0	4	24	12	36	12	20	0	24	8	0	4	0	0
5B	148	25	20	0	4	72	0	76	4	0	0	0	0	0	0	4	12	8	8	4	4	0	36	24	0	0	0	24
5B	148	24	66.7	0	16.7	0	25	41.7	4.2	0	0	0	0	0	0	0	37.5	20.8	29.2	4.2	16.7	0	12.5	8.3	0	0	4.2	0
6A	349	25	72	6	20	26	0	46	12	16	0	0	0	0	12	8	28	60	36	14	26	16	10	10	0	4	10	20	Student-Centered Peer Instruction
6A	277	36	86.1	0	41.7	0	11.1	50	19.4	13.9	0	0	0	0	0	0	58.3	0	47.2	8.3	44.4	13.9	13.9	0	0	0	0	0	Student-Centered Peer Instruction
6A	277	37	91.9	0	27	0	10.8	37.8	16.2	27	0	0	0	0	2.7	0	56.8	5.4	37.8	8.1	27	27	8.1	5.4	0	0	0	13.5	Teacher-Centered Peer Instruction
6A	277	38	97.4	0	0	0	10.5	10.5	10.5	28.9	0	0	0	0	0	0	73.7	0	10.5	5.3	13.2	28.9	2.6	0	0	0	0	0	Limited Peer Instruction (with slides)
6A	277	36	88.9	0	5.6	0	19.4	22.2	11.1	25	0	0	0	0	0	0	77.8	0	19.4	11.1	16.7	25	5.6	0	0	11.1	8.3	0
7A	120	24	95.8	25	12.5	0	4.2	16.7	33.3	0	0	0	0	0	0	0	75	0	25	37.5	29.2	0	0	0	0	0	0	0
7A	120	26	0	100	0	30.8	0	30.8	0	23.1	11.5	0	0	0	0	0	0	69.2	0	34.6	30.8	30.8	11.5	0	0	0	7.7	0	Limited Peer Instruction (at the board)
7A	120	23	100	0	8.7	0	21.7	30.4	47.8	4.3	0	0	0	0	0	0	82.6	0	39.1	56.5	8.7	4.3	21.7	0	13	13	0	0
8A	238	22	100	0	0	0	0	0	0	9.1	0	0	0	0	0	0	93.2	0	0	0	0	9.1	0	0	13.6	6.8	0	0	Lecture (with slides)
8A	238	24	100	0	0	0	0	0	0	4.2	0	0	0	0	0	4.2	95.8	8.3	0	0	0	4.2	0	0	20.8	0	0	4.2	Lecture (with slides)
8A	238	22	100	0	0	0	0	0	0	4.5	0	0	0	0	0	4.5	100	0	0	0	0	4.5	0	0	0	27.3	4.5	0	Lecture (with slides)
9A	219	25	100	0	0	0	0	0	28	8	0	0	0	0	0	0	92	0	12	32	0	8	0	0	0	0	0	0	Socratic (with slides)
9A	219	25	96	0	0	0	0	0	16	12	0	0	0	0	0	8	92	0	8	12	0	12	0	0	0	4	4	0	Lecture (with slides)
9A	219	25	100	0	0	0	0	0	20	8	0	0	0	0	0	4	92	0	4	20	0	8	0	0	0	4	0	0	Lecture (with slides)
9A	219	23	100	0	47.8	0	0	47.8	17.4	21.7	0	0	0	0	0	0	78.3	0	43.5	21.7	47.8	21.7	0	0	13	0	39.1	0	Student-Centered Peer Instruction
9A	219	23	91.3	4.3	21.7	0	0	21.7	17.4	4.3	0	0	0	0	0	0	78.3	0	17.4	26.1	21.7	4.3	0	0	0	0	0	0	Limited Peer Instruction (with slides)
9A	219	23	100	0	17.4	0	0	17.4	0	0	0	0	0	0	0	0	82.6	0	13	0	17.4	0	0	0	0	0	0	0	Limited Peer Instruction (with slides)
10A	227	40	83.8	0	5	0	37.5	42.5	42.5	25	0	0	0	0	2.5	3.8	52.5	26.3	35	60	5	27.5	22.5	6.3	2.5	8.8	2.5	7.5
10A	227	36	91.7	0	16.7	0	11.1	27.8	44.4	25	0	0	0	0	0	2.8	63.9	13.9	38.9	55.6	16.7	27.8	8.3	2.8	0	2.8	2.8	2.8	Teacher-Centered Peer Instruction
11A	73	36	100	0	11.1	0	22.2	33.3	33.3	19.4	2.8	0	0	0	0	0	72.2	16.7	33.3	55.6	8.3	22.2	8.3	0	5.6	16.7	27.8	13.9	Socratic (with slides)
11A	73	35	65.7	0	22.9	0	40	62.9	31.4	2.9	0	0	0	0	5.7	0	31.4	0	51.4	37.1	22.9	2.9	37.1	0	0	11.4	11.4	8.6	Student-Centered Peer Instruction
11A	73	40	7.5	0	0	0	92.5	92.5	0	0	0	0	0	0	0	2.5	7.5	0	0	0	0	0	57.5	55	0	2.5	0	7.5
12A	19	24	100	0	0	0	0	0	29.2	4.2	0	0	0	0	0	0	100	0	4.2	29.2	0	8.3	0	0	20.8	4.2	0	0	Socratic (with slides)
12A	19	24	100	0	0	0	0	0	12.5	8.3	0	0	0	0	0	0	100	0	0	8.3	0	8.3	0	0	16.7	8.3	0	0	Lecture (with slides)
13A	19	25	100	8	0	0	0	0	40	24	0	0	0	0	0	0	32	36	48	40	8	32	0	0	0	24	0	0
13A	19	24	100	4.2	0	0	0	0	41.7	20.8	0	0	0	0	4.2	0	79.2	8.3	29.2	37.5	4.2	8.3	0	0	0	8.3	0	4.2	Socratic (with slides)
13A	19	24	91.7	0	0	0	16.7	16.7	37.5	37.5	0	0	0	0	0	0	50	16.7	37.5	41.7	0	37.5	16.7	0	8.3	16.7	0	0	Teacher-Centered Peer Instruction
14A	12	26	96.2	0	0	0	11.5	11.5	76.9	30.8	0	0	0	0	0	0	69.2	0	42.3	73.1	0	30.8	11.5	3.8	0	11.5	0	0
14A	12	25	100	0	0	0	0	0	72	52	0	0	0	0	0	0	72	8	72	56	0	32	0	8	0	8	0	0
14A	12	21	100	0	0	0	0	0	42.9	38.1	4.8	0	0	0	0	0	90.5	0	38.1	42.9	0	38.1	0	0	0	9.5	0	0	Socratic (with slides)
15A	35	24	75	0	0	0	37.5	37.5	45.8	12.5	0	0	0	0	0	0	29.2	33.3	54.2	20.8	0	8.3	33.3	4.2	0	0	0	0
15A	35	25	64	0	0	28	16	44	16	8	20	0	20	0	0	0	12	16	36	4	0	0	44	0	0	4	0	0
15A	35	25	96	0	0	0	44	44	16	28	48	0	0	0	0	4	44	8	32	56	0	24	36	0	0	0	0	0

## Sheet: averages for main analysis
unique.section	Year	num.students	num.intervals	SL	Sind	SCG	SWG	SOG	SGW	SANQ	SQ	SWC	SPrd	SP	STQ	SW	SO	Ilec	IRtW	IFUp	IPQ	ICQ	IAnQ	IMG	I1o1	IDV	Iadm	IW	IO
1A	1	303	24.75	81.7	2.875	25.55	26.325	4.975	53.825	20.975	21.175	2	0	0	0	0	0	53.275	4.875	47.525	34.475	30.525	25.175	15.15	0	0	6.925	1.925	0
1B	1	251	22.1667	93.45	5.73333	23.45	6.25	0	29.7	4.08333	9.45	0	0	0	0	0	0.716667	87.5	0	10.3333	19.6167	30.1	12.55	5.55	0	2.78333	4.56667	0	1.38333
1C	1	310	20	80.2667	1.86667	32.4667	18.7333	9.86667	61.0667	23.3333	15.6333	1.86667	0	0	0	0	3.2	56.5	0	32.8333	30.3	35.7667	23.3333	15.6333	5.86667	0	13.0333	8	0
1D	1	296	19.3333	90.5667	18.4667	31.9	12	14.7667	47.2333	32.8	28.5	8.76667	0	0	0	0	0	67.7667	5.86667	42.9667	40.8	33.9	28.5	11.6667	0	9.56667	8.03333	1.43333	0
2A	1	168	40.5	88.8	1.25	6.15	0	22.35	28.5	29.55	15.95	0	0	0	0	1.25	0	33.3	35.8	57.95	32.05	7.4	17.15	22.25	0	1.2	3.75	0	1.25
2B	1	225	24	90.2667	9.96667	41.2333	0	13.6667	53.5	15.5	12.4333	0	0	0	0	7.13333	4	39.8667	29.8333	59.5667	21.1333	49.7667	13.8333	15.1667	0	4.1	11.2	8.26667	5.43333
2C	1	224	24.3333	91.3	0	2.66667	0	15.7	18.3667	8.46667	8	0	0	0	0	1.43333	0	73.0333	55.3	19.8333	14.0333	2.66667	8	12.8	0	6.66667	4	0	0
2D	1	217	38.5	70.6	0	5.3	15.55	17.7	37.85	50.35	17.85	0	0	0	0	0	0	11.65	33.5	66.3	51.8	5.3	22.25	27.55	2.7	1.25	2.5	0	1.35
2D2	1	234	24.3333	66.6	8	1.33333	23.9333	21.5667	46.8333	17.9	2.66667	0	0	0	0	1.33333	10.0333	19.3667	24	45.9	27.2333	16.4667	4	24.3333	0	0	7	0	9.56667
2E	1	230	24.6667	73	17.8333	6.76667	18.6667	14.9333	37.6667	32.4333	9.56667	0	0	0	0	0	6.66667	21.6	55.6	54.2333	40.6	20.4333	9.5	26.8333	0	0	5.43333	0	12.1667
2F	1	213	38	89.5	13.15	2.6	0	35.5	38.15	18.4	7.9	0	1.3	0	0	0	0	27.65	21.05	61.85	19.75	13.15	7.9	18.4	0	5.25	6.6	2.65	2.65
2G	1	221	26	74.3	0	1.2	0	19.9	21.1	36.4667	22.1	5.33333	0	0	0	2.66667	7.3	47.3	20.6333	17.6667	36.7667	1.2	23.3	17.3667	0	1.33333	6.36667	0	4.9
2H	1	168	23.3333	75.7667	0	16.6667	0	18.4	35.0667	20.3667	8.83333	0	0	0	0	5.1	0	38.7333	0	32.5	18.5333	22.9333	10.1	26.0667	4.96667	0	6.4	1.26667	2.56667
3A	2	246	37	84.15	18.4	14.4	0	19.95	34.35	33.35	10.85	0	0	0	0	0	1.3	48.1	0	30.8	46.2	17.25	12.3	18.7	2.55	4.3	9.15	0	8.15
3B	2	245	22.6667	91.1	0	23.4	0	15.1	38.5333	31.2667	5.86667	0	0	0	0	4	0	58.8	0	44	32.0667	26.7333	9.03333	5.56667	0	4	9.2	12.0667	5.2
3C	2	256	23.3333	92	0	24	0	23.3333	47.3333	45	30.3333	0	0	0	0	0	0	48.6667	0	53.6667	55	26.6667	31.6667	18.3333	0	7.66667	7	2.66667	1.66667
3D	2	209	34.5	98.55	0	14.5	0	0	14.5	13.05	4.3	0	0	0	0	0	2.85	85.5	14.45	20.3	18.8	15.95	5.8	4.4	0	12.9	2.9	2.9	2.85
3E	2	253	37.3333	78.9667	13.7667	25.9333	0	16.0333	41.1	41.6333	19.0333	1.66667	0	0	0	0	5	38.7333	11.4333	39.4667	42.4667	28.7333	20.0333	10.2667	0	7.36667	9.6	0.866667	2.53333
4A	2	551	24.3333	87.9	1.33333	31.6333	0	24.3333	51.9	31.5	9.6	0	0	0	0	0	0	45.3333	26.1333	65.7333	43.7333	32.9667	9.6	20.2667	0	0	8.16667	11.1	0
5A	2	148	24.6667	50.2333	0	13.5667	24	16.3333	53.9	6.73333	0	0	0	0	0	0	2.66667	24.5	13.6	24.4	6.73333	13.5667	0	24.1667	13.4333	0	1.33333	1.4	8
5B	2	349	24.6667	85.1667	3.4	18.9333	8.66667	1.4	29	27.2333	16.1667	0	0	0	0	5.4	6.73333	51.4333	24.1667	33.9	32	23.7333	18.9	3.33333	3.33333	4	5.43333	12.9	6.66667
6A	2	277	36.75	91.075	0	18.575	0	12.95	30.125	14.3	23.7	0	0	0	0	0.675	0	66.65	1.35	28.725	8.2	25.325	23.7	7.55	1.35	0	2.775	2.075	3.375
7A	3	120	24.3333	98.6	8.33333	17.3333	0	18.9	15.7	34.7333	5.26667	0	0	0	0	0	0	75.6	0	32.9	41.6	22.9	5.26667	7.23333	0	4.33333	6.9	0	0
8A	3	238	22.6667	100	0	0	0	0	0	0	5.93333	0	0	0	0	0	2.9	96.3333	2.76667	0	0	0	5.93333	0	0	11.4667	11.3667	1.5	1.4
9A	3	219	24	97.8833	0.716667	14.4833	0	0	14.4833	16.4667	9	0	0	0	0	0	2	85.8667	0	16.3167	18.6333	14.4833	9	0	0	2.16667	1.33333	7.18333	0
10A	3	227	38	87.75	0	10.85	0	24.3	35.15	43.45	25	0	0	0	0	1.25	3.3	58.2	20.1	36.95	57.8	10.85	27.65	15.4	4.55	1.25	5.8	2.65	5.15
11A	3	73	37	57.7333	0	11.3333	0	51.5667	62.9	21.5667	7.43333	0.933333	0	0	0	1.9	0.833333	37.0333	5.56667	28.2333	30.9	10.4	8.36667	34.3	18.3333	1.86667	10.2	13.0667	10
12A	4	19	24	100	0	0	0	0	0	20.85	6.25	0	0	0	0	0	0	100	0	2.1	18.75	0	8.3	0	0	18.75	6.25	0	0
13A	4	19	24.3333	97.2333	4.06667	0	0	5.56667	5.56667	39.7333	27.4333	0	0	0	0	1.4	0	53.7333	20.3333	38.2333	39.7333	4.06667	25.9333	5.56667	0	2.76667	16.3333	0	1.4
14A	4	12	24	98.7333	0	0	0	3.83333	3.83333	63.9333	40.3	1.6	0	0	0	0	0	77.2333	2.66667	50.8	57.3333	0	33.6333	3.83333	3.93333	0	9.66667	0	0
15A	4	35	24.6667	78.3333	0	0	9.33333	32.5	41.8333	25.9333	16.1667	22.6667	0	6.66667	0	0	1.33333	28.4	19.1	40.7333	26.9333	0	10.7667	37.7667	1.4	0	1.33333	0	0
